# Supplementary material for: Autophagy inhibition rescues structural and functional defects caused by the loss of mitochondrial chaperone Hsc70-5 in Drosophila
Source: Autophagy. 2021 Jan 25;17(10):3160–74. doi: 10.1080/15548627.2020.1871211 (PMC8526020; doi:10.1080/15548627.2020.1871211)
Supplement: Supplemental Material [file KAUP_A_1871211_SM4946.zip]

Archive with 8 entries (7 files):
- supplement/
- supplement/figure 2.pdf
- supplement/figure s1.pdf
- supplement/figure s3.pdf
- supplement/Supplementary information_R3.docx
- supplement/Table S1 R3.docx
- supplement/Table S2.docx
- supplement/Zhu, Hannan et al., 2020 Manuscript_R2_CP.docx
